# Supplementary material for: Comparison of alignment and spondylolysis fracture angle in bilateral and unilateral spondylolysis
Source: PLoS One. 2022 Oct 18;17(10):e0276337. doi: 10.1371/journal.pone.0276337 (PMC9578603; doi:10.1371/journal.pone.0276337)
Supplement: S1 File — (XLSX) [file pone.0276337.s001.xlsx]

## Sheet: bilateral
No.	Sex	Sport	level	SFA	SFA	SFA_Ave	LLA	SSA
1	boy	soccer	L5	9.4	12.7	11.05	10.9	21.5
2	boy	soccer	L5	12.9	17.3	15.1	18.6	21.9
3	boy	baseball	L4	20	16.1	18.05	20.4	38.1
4	boy	baseball	L5	30	33.8	31.9	17.7	40
5	boy	baseball	L5	7.1	1.4	4.25	37	44.4
6	boy	baseball	L5	-7.4	2.4	-2.5	27.1	33.6
7	boy	baseball	L5	5.9	0.4	3.15	21.5	29.5
8	boy	baseball	L5	7.1	1.1	4.1	20.4	28.9
9	boy	baseball	L4	19.5	10	14.75	21.4	23.4
10	boy	baseball	L4	22.8	17.2	20	10.3	21.1
11	boy	soccer	L5	19	13.6	16.3	27	27
12	girl	badminton	L4	10.3	15.8	13.05	27	24.7
13	boy	volleyball	L3	25.5	28.4	26.95	23.2	34
14	boy	volleyball	L5	18.6	10.5	14.55	8.7	18.9
15	girl	track and field	L5	15.4	20.5	17.95	16.4	20.1
16	boy	baseball	L5	12.5	-3.5	4.5	23.5	29.4
17	boy	baseball	L5	-10.5	-7.6	-9.05	22.5	30.5
18	girl	volleyball	L4	-9	8.2	-0.4	33.9	33.1
19	boy	baseball	L5	22.8	9.5	16.15	34	34.9
20	boy	baseball	L5	17.3	9	13.15	26.8	42
21	boy	baseball	L5	14.2	17.4	15.8	18.6	23.1
22	girl	karate	L3	14.6	-11	1.8	49.3	40.9
23	boy	soccer	L5	16.2	17	16.6	29.5	44.2

## Sheet: unilateral
No.	Sex	Sport	LR	level	SFA	LLA	SSA
1	boy	baseball	R	L5	25	13.6	30.8
2	boy	baseball	L	L4	14.8	14.3	35.4
3	boy	baseball	R	L5	6.1	21.4	28.1
4	boy	baseball	L	L5	40	15.5	26.9
5	boy	baseball	R	L5	27.2	24.4	32.2
6	boy	baseball	L	L4	13.2	17.2	21.4
7	boy	baseball	L	L5	9.1	21.5	28.7
8	boy	baseball	L	L5	32.3	26	23.8
9	girl	baseball	L	L5	26	7.4	19.5
10	boy	baseball	R	L5	20.3	3.7	17.3
11	boy	baseball	R	L4	31	19.4	33
12	girl	volleyball	L	L5	14.3	22.6	25.5
13	boy	baseball	L	L5	20.6	17.2	27.3
14	boy	track and field	L	L4	27.6	11.9	27.6
15	boy	baseball	R	L5	29.1	18.8	31

## Sheet: discopathy
No.	Sex	LLA	SSA
1	boy	7.9	24.2
2	boy	13.7	28
3	boy	16	31.9
4	boy	16.5	27
5	boy	14.9	20.7
6	boy	19.9	27.5
7	boy	15.2	26.9
8	boy	23	26.9
9	boy	1.3	16.8
10	boy	14.3	25.8
11	boy	13	28
12	boy	21.2	32.5
13	boy	9.6	20.9
14	boy	18.4	28.7
15	boy	26	40
